# Supplementary material for: Mucin Alterations in Response to High-Fat Diet and the Potential Protective Role of Chickpea Accessions
Source: Nutrients. 2025 Sep 23;17(19):3035. doi: 10.3390/nu17193035 (PMC12526196; doi:10.3390/nu17193035)
Supplement: Supplementary file 1 [file nutrients-17-03035-s001.zip]

Archive with 1 entries (1 files):
- nutrients-3837509-supplementary.pdf
